# Supplementary material for: The Effect of Storage and Pasteurization (Thermal and High-Pressure) Conditions on the Stability of Phycocyanobilin and Phycobiliproteins
Source: Antioxidants (Basel). 2023 Feb 24;12(3):568. doi: 10.3390/antiox12030568 (PMC10045346; doi:10.3390/antiox12030568)
Supplement: Supplementary file 1 [file antioxidants-12-00568-s001.zip]

Archive with 1 entries (1 files):
- antioxidants-2183726-supplementary.pdf
